# Supplementary material for: Mycoplasma hyopneumoniae Infection Activates the NOD1 Signaling Pathway to Modulate Inflammation
Source: Front Cell Infect Microbiol. 2022 Jul 8;12:927840. doi: 10.3389/fcimb.2022.927840 (PMC9304885; doi:10.3389/fcimb.2022.927840)
Supplement: Supplementary Table 1 — Oligonucleotide primer sequences used in this study for gene amplification and qRT-PCR. [file Table_1.xlsx]

## Sheet: Sheet1
TABLE S1│Oligonucleotide primer sequences used in this study for gene amplify and qRT-PCR
Primer name	Forward primer (5'-3')	Reverse primer(5'-3')	Purpose
PorcineNOD1-pCMV	TCTGAATTCGGATGGAAAAGCAGG	CCGCTCGAGTCAGAAACAGACAAT	Gene amplify
PorcineNOD1-pET30a	TCTGAATTCATGGAAAAGCAGGGC	CCGCTCGAGTCAGAAACAGACAAT	Gene amplify
NOD1	TGGCAGAAATGTTGAAAGTC	ACAGATAATCCGCTTCTCGT	qRT-PCR
RIP2	GGCTCAAAGGGCAACATTC	GGGCATCCAGAGATTGGTTA	qRT-PCR
GAPDH	ACATGGCCTCCAAGGAGTAAGA	GATCGAGTTGGGGCTGTGACT	qRT-PCR
TRIF	ACTCGGCCTTCACCATCCT	GGCTGCTCATCAGAGACTGGTT	qRT-PCR
MYD88	GGCAGCTGGAACAGACCAA	GGTGCCAGGCAGGACATC	qRT-PCR
TNF-α	CGTTGTAGCCAATGTCAAAGCC	TGCCCAGATTCAGCAAAGTCCA	qRT-PCR
